# Supplementary material for: Pre-Existing Interstitial Lung Abnormalities Are Independent Risk Factors for Interstitial Lung Disease during Durvalumab Treatment after Chemoradiotherapy in Patients with Locally Advanced Non-Small-Cell Lung Cancer
Source: Cancers (Basel). 2022 Dec 17;14(24):6236. doi: 10.3390/cancers14246236 (PMC9776853; doi:10.3390/cancers14246236)
Supplement: Supplementary file 1 [file cancers-14-06236-s001.zip]

Archive with 1 entries (1 files):
- cancers-2054060-supplementary.pdf
